# Supplementary material for: ﻿Distribution and morphology of the diatom genus Olifantiella Riaux-Gobin & Compère in Indonesian and Australian waters, including the description of O.gondwanensis sp. nov
Source: PhytoKeys. 2023 Dec 21;236:197–213. doi: 10.3897/phytokeys.236.111109 (PMC10756210; doi:10.3897/phytokeys.236.111109)
Supplement: XML Treatment for Olifantiella gondwanensis [file phytokeys.236.111109-treatment1.xml]

<!DOCTYPE tp:taxon-treatment
  PUBLIC "-//TaxonX//DTD Taxonomic Treatment Publishing DTD v0 20100105//EN" "tax-treatment-NSO.dtd">
<tp:taxon-treatment xmlns:tp="http://www.plazi.org/taxpub"><tp:treatment-meta><kwd-group><label>Taxon classification</label><kwd>
                <named-content content-type="kingdom">Plantae</named-content>
              </kwd><kwd>
                <named-content content-type="order">Naviculales</named-content>
              </kwd><kwd>
                <named-content content-type="family">Neidiineae</named-content>
              </kwd></kwd-group><mixed-citation publication-type="journal"><person-group><name><surname>Rybak</surname><given-names>Mateusz</given-names></name><name><surname>Arsad</surname><given-names>Sulastri</given-names></name><name><surname>Riaux-Gobin</surname><given-names>Catherine</given-names></name><name><surname>Luthfi</surname><given-names>Oktiyas Muzaky</given-names></name><name><surname>Hallegraeff</surname><given-names>Gustaaf</given-names></name><name><surname>Ciaś</surname><given-names>Renata</given-names></name><name><surname>Kierzek</surname><given-names>Agnieszka</given-names></name><name><surname>Witkowski</surname><given-names>Andrzej</given-names></name></person-group><article-title>﻿Distribution and morphology of the diatom genus <italic><tp:taxon-name><tp:taxon-name-part taxon-name-part-type="genus" reg="Olifantiella">Olifantiella</tp:taxon-name-part></tp:taxon-name></italic> Riaux-Gobin &amp; Compère in Indonesian and Australian waters, including the description of <italic><tp:taxon-name><tp:taxon-name-part taxon-name-part-type="genus" reg="Olifantiella">O.</tp:taxon-name-part><tp:taxon-name-part taxon-name-part-type="species" reg="gondwanensis">gondwanensis</tp:taxon-name-part></tp:taxon-name></italic> sp. nov.</article-title><source>PhytoKeys</source><day>21</day><month>12</month><year>2023</year><volume>236</volume><fpage>197</fpage><lpage>213</lpage><pub-id pub-id-type="doi">10.3897/phytokeys.236.111109</pub-id></mixed-citation></tp:treatment-meta><tp:nomenclature><label>﻿</label><tp:taxon-name>
              <object-id xmlns:xlink="http://www.w3.org/1999/xlink" content-type="arpha" xlink:type="simple">42C7FECD-8491-570F-A53F-78BA9551158A</object-id>
              <tp:taxon-name-part taxon-name-part-type="genus" reg="Olifantiella">Olifantiella</tp:taxon-name-part>
              <tp:taxon-name-part taxon-name-part-type="species" reg="gondwanensis">gondwanensis</tp:taxon-name-part>
            </tp:taxon-name><tp:taxon-authority>M.Rybak, A.Witkowski &amp; C.Riaux-Gobin</tp:taxon-authority><tp:taxon-status xmlns:xlink="http://www.w3.org/1999/xlink" xlink:type="simple">sp. nov.</tp:taxon-status><xref ref-type="fig" rid="F2">Fig. 2A–X</xref></tp:nomenclature><tp:treatment-sec sec-type="LM" id="SECID0EZKAE"><title><abbrev xmlns:xlink="http://www.w3.org/1999/xlink" xlink:title="light microscope" id="ABBRID0E5KAE" xlink:type="simple">LM</abbrev>.</title><p>Valves small, elliptic to linear-lanceolate with broadly rounded apices, 6.3–13.7 μm long and 2.7–3.4 μm in width. Striae barely resolvable with <abbrev xmlns:xlink="http://www.w3.org/1999/xlink" xlink:title="light microscope" id="ABBRID0EELAE" xlink:type="simple">LM</abbrev>, 26–31 in 10 μm, an isolated pore (buciniportula) visible near the central area.</p></tp:treatment-sec><tp:treatment-sec sec-type="SEM" id="SECID0EILAE"><title><abbrev xmlns:xlink="http://www.w3.org/1999/xlink" xlink:title="scanning electron microscope" id="ABBRID0ENLAE" xlink:type="simple">SEM</abbrev>.</title><p>Striae composed of macroareolae, equidistant, with finely perforated hymen. At the junction of the valve face and the mantle, a ridge runs over the striae and opens to the exterior by round to oblong fenestrae, bordered by long thin spines – pili. Near the buciniportula, 1–2 shortened striae are present. Buciniportula located on opposite side of valves. Macroareolae on mantle the same as on valve and possessing long thin spines. Apical slits are few and small-sized without spines in their lumen. External raphe slits are straight and filiform. External proximal raphe endings slightly bent towards buciniportula bearing side, terminal raphe endings strongly hooked to the same side. Buciniportula opening sunken in the valve face connected with central raphe endings by small grooves. Small silica warts present externally along the raphe slits. Girdle bands numerous without ornamentation. Internally proximal raphe endings simple, terminal raphe endings forming small helictoglossae. Small siliceous warts present near the proximal raphe endings. Internally double buciniportula, slightly raised and closed. Longitudinal channels visible internally along the valve margin.</p></tp:treatment-sec><tp:treatment-sec sec-type="type locality" id="SECID0ESLAE"><title>Type locality.</title><p>Fitzroy Island, the Great Barrier Reef, Queensland, NE Australia, <named-content xmlns:xlink="http://www.w3.org/1999/xlink" content-type="dwc:verbatimCoordinates" xlink:type="simple"><named-content content-type="geo-json" specific-use="{&#34;type&#34;:&#34;Point&#34;,&#34;coordinates&#34;:[149.990000,-16.927222]}" id="NCID0E2LAE" xlink:type="simple">16°55′38′′S ,149°59′24′′E</named-content></named-content> (Fig. <xref ref-type="fig" rid="F1">1</xref>).</p><fig id="F1" position="float" orientation="portrait"><object-id xmlns:xlink="http://www.w3.org/1999/xlink" content-type="doi" xlink:type="simple">10.3897/phytokeys.236.111109.figure1</object-id><object-id xmlns:xlink="http://www.w3.org/1999/xlink" content-type="arpha" xlink:type="simple">8616799E-1A4C-587A-9ED0-15D3DF02654F</object-id><label>Figure 1.</label><caption><p>Locality of the sampling sites 1 Bangka Island 2 Bawean Island 3 Poso Pesisir, Sulawesi Island 3a, b view of the sampling site, photo. S. Arsad 4 type locality of <italic><tp:taxon-name><tp:taxon-name-part taxon-name-part-type="genus" reg="Olifantiella">Olifantiella</tp:taxon-name-part><tp:taxon-name-part taxon-name-part-type="species" reg="gondwanensis">gondwanensis</tp:taxon-name-part></tp:taxon-name></italic> sp. nov. in Fitzroy Island, Queensland, Australia 4a view of the type locality 4b green algae <italic><tp:taxon-name><tp:taxon-name-part taxon-name-part-type="genus" reg="Chlorodesmis">Chlorodesmis</tp:taxon-name-part></tp:taxon-name></italic> sp. from which sample was taken, photo. A. Witkowski.</p></caption><graphic xmlns:xlink="http://www.w3.org/1999/xlink" xlink:href="phytokeys-236-197_article-111109__-g001.jpg" position="float" orientation="portrait" xlink:type="simple" id="oo_956248.jpg"><uri content-type="original_file" xlink:type="simple">https://binary.pensoft.net/fig/956248</uri></graphic></fig></tp:treatment-sec><tp:treatment-sec sec-type="type material" id="SECID0EDNAE"><title>Type material.</title><p><bold><italic>Holotype</italic></bold>: Slide SZCZ 28526 and unmounted material with the same number in the collection of Andrzej Witkowski at the University of Szczecin. Holotype population is depicted in Fig. <xref ref-type="fig" rid="F2">2A–X</xref>.</p><fig id="F2" position="float" orientation="portrait"><object-id xmlns:xlink="http://www.w3.org/1999/xlink" content-type="doi" xlink:type="simple">10.3897/phytokeys.236.111109.figure2</object-id><object-id xmlns:xlink="http://www.w3.org/1999/xlink" content-type="arpha" xlink:type="simple">AF67E48F-5860-59E4-B9E1-51EE33B3A158</object-id><label>Figure 2.</label><caption><p>Holotype population of <italic><tp:taxon-name><tp:taxon-name-part taxon-name-part-type="genus" reg="Olifantiella">Olifantiella</tp:taxon-name-part><tp:taxon-name-part taxon-name-part-type="species" reg="gondwanensis">gondwanensis</tp:taxon-name-part></tp:taxon-name></italic> sp. nov. from Fitzroy Island <bold>A–P</bold> valves in size diminution series viewed by light microscopy <bold>Q–X</bold><abbrev xmlns:xlink="http://www.w3.org/1999/xlink" xlink:title="scanning electron microscope" id="ABBRID0EJOAE" xlink:type="simple">SEM</abbrev> micrographs <bold>Q, R</bold> external view of the valve, white arrowhead indicates the girdle band <bold>S</bold> opened frustule <bold>T</bold> details of valve central part in external view <bold>U</bold> detail of valve apex in internal view <bold>V</bold> internal view of valve <bold>W</bold> details of valve central part in internal view <bold>X</bold> detail of valve apex in internal view. = indicates a valves of the same specimen. Scale bars: 10 µm (<bold>A–P</bold>); 5 µm (<bold>Q, R</bold>); 4 µm (<bold>S</bold>); 3 µm (<bold>V</bold>); 1 µm (<bold>T, U, W, X</bold>).</p></caption><graphic xmlns:xlink="http://www.w3.org/1999/xlink" xlink:href="phytokeys-236-197_article-111109__-g002.jpg" position="float" orientation="portrait" xlink:type="simple" id="oo_956249.jpg"><uri content-type="original_file" xlink:type="simple">https://binary.pensoft.net/fig/956249</uri></graphic></fig><p><bold><italic>Isotype</italic></bold>: Slide number 2022/64 at the Diatom Collection at the University of Rzeszów.</p></tp:treatment-sec><tp:treatment-sec sec-type="etymology" id="SECID0ERPAE"><title>Etymology.</title><p>The species epithet is derived from Gondwana, a super continent of which Australia was part of during the Paleozoic and Mesozoic Era.</p></tp:treatment-sec><tp:treatment-sec sec-type="distribution" id="SECID0EWPAE"><title>Distribution.</title><p>So far observed only from the Australian type locality.</p></tp:treatment-sec></tp:taxon-treatment>
