# Supplementary material for: ﻿Distribution and morphology of the diatom genus Olifantiella Riaux-Gobin & Compère in Indonesian and Australian waters, including the description of O.gondwanensis sp. nov
Source: PhytoKeys. 2023 Dec 21;236:197–213. doi: 10.3897/phytokeys.236.111109 (PMC10756210; doi:10.3897/phytokeys.236.111109)
Supplement: XML Treatment for Olifantiella gorandiana [file phytokeys.236.111109-treatment2.xml]

<!DOCTYPE tp:taxon-treatment
  PUBLIC "-//TaxonX//DTD Taxonomic Treatment Publishing DTD v0 20100105//EN" "tax-treatment-NSO.dtd">
<tp:taxon-treatment xmlns:tp="http://www.plazi.org/taxpub"><tp:treatment-meta><kwd-group><label>Taxon classification</label><kwd>
                <named-content content-type="kingdom">Plantae</named-content>
              </kwd><kwd>
                <named-content content-type="order">Naviculales</named-content>
              </kwd><kwd>
                <named-content content-type="family">Neidiineae</named-content>
              </kwd></kwd-group><mixed-citation publication-type="journal"><person-group><name><surname>Rybak</surname><given-names>Mateusz</given-names></name><name><surname>Arsad</surname><given-names>Sulastri</given-names></name><name><surname>Riaux-Gobin</surname><given-names>Catherine</given-names></name><name><surname>Luthfi</surname><given-names>Oktiyas Muzaky</given-names></name><name><surname>Hallegraeff</surname><given-names>Gustaaf</given-names></name><name><surname>Ciaś</surname><given-names>Renata</given-names></name><name><surname>Kierzek</surname><given-names>Agnieszka</given-names></name><name><surname>Witkowski</surname><given-names>Andrzej</given-names></name></person-group><article-title>﻿Distribution and morphology of the diatom genus <italic><tp:taxon-name><tp:taxon-name-part taxon-name-part-type="genus" reg="Olifantiella">Olifantiella</tp:taxon-name-part></tp:taxon-name></italic> Riaux-Gobin &amp; Compère in Indonesian and Australian waters, including the description of <italic><tp:taxon-name><tp:taxon-name-part taxon-name-part-type="genus" reg="Olifantiella">O.</tp:taxon-name-part><tp:taxon-name-part taxon-name-part-type="species" reg="gondwanensis">gondwanensis</tp:taxon-name-part></tp:taxon-name></italic> sp. nov.</article-title><source>PhytoKeys</source><day>21</day><month>12</month><year>2023</year><volume>236</volume><fpage>197</fpage><lpage>213</lpage><pub-id pub-id-type="doi">10.3897/phytokeys.236.111109</pub-id></mixed-citation></tp:treatment-meta><tp:nomenclature><label>﻿</label><tp:taxon-name>
              <object-id xmlns:xlink="http://www.w3.org/1999/xlink" content-type="arpha" xlink:type="simple">F3B4A1C0-2958-5D70-A0EB-D7C0650C854B</object-id>
              <tp:taxon-name-part taxon-name-part-type="genus" reg="Olifantiella">Olifantiella</tp:taxon-name-part>
              <tp:taxon-name-part taxon-name-part-type="species" reg="gorandiana">gorandiana</tp:taxon-name-part>
            </tp:taxon-name><tp:taxon-authority>C.Riaux-Gobin</tp:taxon-authority><xref ref-type="fig" rid="F3">Fig. 3A–F</xref></tp:nomenclature><tp:treatment-sec sec-type="description" id="SECID0EIRAE"><title>Description.</title><p>Valves elliptic to lanceolate with rounded to sub-rostrate apices, 4.8–6.8 μm long, 1.5–2.3 μm wide and with 58–67 striae in 10 μm. Buciniportula complex, internally with two short not raised tubular strctures flanked by two small satelites, external opening shifted near the valve margin. Buciniportula on both valves located on the same side of the frustule. Externally proximal raphe endings straight and slightly tear-drop-shaped, distal raphe endings with small, hooked grooves on site opposite to buciniportula. Internally proximal raphe endings rounded, distal raphe endings with small helictoglossa. Two types of girdle bands are present. The first one, wide with two rows of perforations (120–133 perforations in 10 μm) and second, thin without any perforations. Internally, this species shows a lack of longitudinal channel.</p><fig id="F3" position="float" orientation="portrait"><object-id xmlns:xlink="http://www.w3.org/1999/xlink" content-type="doi" xlink:type="simple">10.3897/phytokeys.236.111109.figure3</object-id><object-id xmlns:xlink="http://www.w3.org/1999/xlink" content-type="arpha" xlink:type="simple">3D348DE4-1B3D-5A84-8BFB-B960F3351086</object-id><label>Figure 3.</label><caption><p><abbrev xmlns:xlink="http://www.w3.org/1999/xlink" xlink:title="scanning electron microscope" id="ABBRID0EVRAE" xlink:type="simple">SEM</abbrev> documentation of <italic><tp:taxon-name><tp:taxon-name-part taxon-name-part-type="genus" reg="Olifantiella">Olifantiella</tp:taxon-name-part><tp:taxon-name-part taxon-name-part-type="species" reg="gorandiana">gorandiana</tp:taxon-name-part></tp:taxon-name></italic> from Sulawesi Island coast (sample SZCZ 28526). Scale bars: 3 µm (<bold>B, D</bold>); 2 µm (<bold>A, E, F</bold>); 1 µm (<bold>C</bold>).</p></caption><graphic xmlns:xlink="http://www.w3.org/1999/xlink" xlink:href="phytokeys-236-197_article-111109__-g003.jpg" position="float" orientation="portrait" xlink:type="simple" id="oo_956250.jpg"><uri content-type="original_file" xlink:type="simple">https://binary.pensoft.net/fig/956250</uri></graphic></fig></tp:treatment-sec><tp:treatment-sec sec-type="distribution" id="SECID0EPSAE"><title>Distribution.</title><p>Newly observed from coastal waters of Sulawesi Island (sample SZCZ 28814). Originally reported from Rodrigues Island and also observed in French Polynesia, Western Indian Ocean (<xref ref-type="bibr" rid="B11">Riaux-Gobin 2015</xref>; <xref ref-type="bibr" rid="B14">Riaux-Gobin et al. 2019</xref>), Galapagos Island and West Coast of United States (Witkowski – unpublished data).</p></tp:treatment-sec><tp:treatment-sec sec-type="comments" id="SECID0E4SAE"><title>Comments.</title><p>All observed specimens represent the morphotype ‘b’ following <xref ref-type="bibr" rid="B14">Riaux-Gobin et al. (2019)</xref>.</p></tp:treatment-sec><ref-list><ref id="B11"><mixed-citation xmlns:xlink="http://www.w3.org/1999/xlink" xlink:type="simple"><person-group><name name-style="western"><surname>Riaux-Gobin</surname><given-names>C</given-names></name></person-group> (<year>2015</year>) <article-title>The elusive genus <italic><tp:taxon-name><tp:taxon-name-part taxon-name-part-type="genus">Olifantiella</tp:taxon-name-part></tp:taxon-name></italic> (<tp:taxon-name><tp:taxon-name-part taxon-name-part-type="phylum">Bacillariophyta</tp:taxon-name-part></tp:taxon-name>): South Pacific assemblage and Indo-Pacific biogeography.</article-title><source>Botanica Marina</source><volume>58</volume>(<issue>4</issue>): <fpage>251</fpage>–<lpage>266</lpage>. <ext-link xlink:href="10.1515/bot-2014-0045" ext-link-type="doi" xlink:type="simple">https://doi.org/10.1515/bot-2014-0045</ext-link></mixed-citation></ref><ref id="B14"><mixed-citation xmlns:xlink="http://www.w3.org/1999/xlink" xlink:type="simple"><person-group><name name-style="western"><surname>Riaux-Gobin</surname><given-names>C</given-names></name><name name-style="western"><surname>Witkowski</surname><given-names>A</given-names></name><name name-style="western"><surname>Kociolek</surname><given-names>JP</given-names></name><name name-style="western"><surname>Saenz-Agudelo</surname><given-names>P</given-names></name><name name-style="western"><surname>Daniszewska-Kowlaczyk</surname><given-names>G</given-names></name><name name-style="western"><surname>Grzonka</surname><given-names>J</given-names></name></person-group> (<year>2019</year>) <article-title>Diatom phenotypic plasticity: <italic><tp:taxon-name><tp:taxon-name-part taxon-name-part-type="genus">Olifantiella</tp:taxon-name-part><tp:taxon-name-part taxon-name-part-type="species">gorandiana</tp:taxon-name-part></tp:taxon-name></italic> epizoic on ‘G5-Manahere’ (Society Archipelago, South Pacific), a case study.</article-title><source>Phytotaxa</source><volume>415</volume>(<issue>2</issue>): <fpage>89</fpage>–<lpage>104</lpage>. <ext-link xlink:href="10.11646/phytotaxa.415.2.1" ext-link-type="doi" xlink:type="simple">https://doi.org/10.11646/phytotaxa.415.2.1</ext-link></mixed-citation></ref></ref-list></tp:taxon-treatment>
