# Supplementary material for: ﻿Distribution and morphology of the diatom genus Olifantiella Riaux-Gobin & Compère in Indonesian and Australian waters, including the description of O.gondwanensis sp. nov
Source: PhytoKeys. 2023 Dec 21;236:197–213. doi: 10.3897/phytokeys.236.111109 (PMC10756210; doi:10.3897/phytokeys.236.111109)
Supplement: XML Treatment for Olifantiella mascarenica [file phytokeys.236.111109-treatment3.xml]

<!DOCTYPE tp:taxon-treatment
  PUBLIC "-//TaxonX//DTD Taxonomic Treatment Publishing DTD v0 20100105//EN" "tax-treatment-NSO.dtd">
<tp:taxon-treatment xmlns:tp="http://www.plazi.org/taxpub"><tp:treatment-meta><kwd-group><label>Taxon classification</label><kwd>
                <named-content content-type="kingdom">Plantae</named-content>
              </kwd><kwd>
                <named-content content-type="order">Naviculales</named-content>
              </kwd><kwd>
                <named-content content-type="family">Neidiineae</named-content>
              </kwd></kwd-group><mixed-citation publication-type="journal"><person-group><name><surname>Rybak</surname><given-names>Mateusz</given-names></name><name><surname>Arsad</surname><given-names>Sulastri</given-names></name><name><surname>Riaux-Gobin</surname><given-names>Catherine</given-names></name><name><surname>Luthfi</surname><given-names>Oktiyas Muzaky</given-names></name><name><surname>Hallegraeff</surname><given-names>Gustaaf</given-names></name><name><surname>Ciaś</surname><given-names>Renata</given-names></name><name><surname>Kierzek</surname><given-names>Agnieszka</given-names></name><name><surname>Witkowski</surname><given-names>Andrzej</given-names></name></person-group><article-title>﻿Distribution and morphology of the diatom genus <italic><tp:taxon-name><tp:taxon-name-part taxon-name-part-type="genus" reg="Olifantiella">Olifantiella</tp:taxon-name-part></tp:taxon-name></italic> Riaux-Gobin &amp; Compère in Indonesian and Australian waters, including the description of <italic><tp:taxon-name><tp:taxon-name-part taxon-name-part-type="genus" reg="Olifantiella">O.</tp:taxon-name-part><tp:taxon-name-part taxon-name-part-type="species" reg="gondwanensis">gondwanensis</tp:taxon-name-part></tp:taxon-name></italic> sp. nov.</article-title><source>PhytoKeys</source><day>21</day><month>12</month><year>2023</year><volume>236</volume><fpage>197</fpage><lpage>213</lpage><pub-id pub-id-type="doi">10.3897/phytokeys.236.111109</pub-id></mixed-citation></tp:treatment-meta><tp:nomenclature><label>﻿</label><tp:taxon-name>
              <object-id xmlns:xlink="http://www.w3.org/1999/xlink" content-type="arpha" xlink:type="simple">4AE9ABF8-5D5B-5675-82AC-FE0266F31DCD</object-id>
              <tp:taxon-name-part taxon-name-part-type="genus" reg="Olifantiella">Olifantiella</tp:taxon-name-part>
              <tp:taxon-name-part taxon-name-part-type="species" reg="mascarenica">mascarenica</tp:taxon-name-part>
            </tp:taxon-name><tp:taxon-authority>C.Riaux-Gobin &amp; Compère</tp:taxon-authority><xref ref-type="fig" rid="F4">Fig. 4G–J</xref></tp:nomenclature><tp:treatment-sec sec-type="description" id="SECID0EQUAE"><title>Description.</title><p>Valves linear with capitate apices, 6.4–11.8 μm in length, 2.0–2.3 μm in width and with 41–55 striae in 10 μm. Buciniportula complex, internally with a single raised tubular process. A single shortened stria is present near the valve margin on the side of the buciniportula. Apical slits narrower than macroareola. Girdle bands with two rows of perforations (ca. 110 pores in 10 μm). Externally proximal raphe endings straight and tear-drop-shaped, distal raphe endings slightly bent towards buciniportula site. Narrow longitudinal channels visible internally along the valve margin.</p><fig id="F4" position="float" orientation="portrait"><object-id xmlns:xlink="http://www.w3.org/1999/xlink" content-type="doi" xlink:type="simple">10.3897/phytokeys.236.111109.figure4</object-id><object-id xmlns:xlink="http://www.w3.org/1999/xlink" content-type="arpha" xlink:type="simple">D0976B30-D958-51E1-B38E-103AF1E11968</object-id><label>Figure 4.</label><caption><p><abbrev xmlns:xlink="http://www.w3.org/1999/xlink" xlink:title="scanning electron microscope" id="ABBRID0E4UAE" xlink:type="simple">SEM</abbrev> documentation of <italic><tp:taxon-name><tp:taxon-name-part taxon-name-part-type="genus" reg="Olifantiella">Olifantiella</tp:taxon-name-part><tp:taxon-name-part taxon-name-part-type="species" reg="rodriguensis">rodriguensis</tp:taxon-name-part></tp:taxon-name></italic> (<bold>A–F</bold>) and <italic><tp:taxon-name><tp:taxon-name-part taxon-name-part-type="genus" reg="Olifantiella">Olifantiella</tp:taxon-name-part><tp:taxon-name-part taxon-name-part-type="species" reg="mascarenica">mascarenica</tp:taxon-name-part></tp:taxon-name></italic> (<bold>G–J</bold>) <bold>B–J</bold> population from Sulawesi Island coast (sample SZCZ 28814) <bold>A</bold> specimen from Bangka Island (sample SZCZ 27565). Scale bars: 3 µm (<bold>E</bold>); 2 µm (<bold>A–D, H</bold>); 1 µm (<bold>E, F, I, J</bold>).</p></caption><graphic xmlns:xlink="http://www.w3.org/1999/xlink" xlink:href="phytokeys-236-197_article-111109__-g004.jpg" position="float" orientation="portrait" xlink:type="simple" id="oo_956251.jpg"><uri content-type="original_file" xlink:type="simple">https://binary.pensoft.net/fig/956251</uri></graphic></fig></tp:treatment-sec><tp:treatment-sec sec-type="distribution" id="SECID0EKWAE"><title>Distribution.</title><p>Newly observed from coastal waters of Sulawesi and Bawean Islands (samples SZCZ 28814 and SZCZ 27652). Originally reported from Rodrigues Island, also observed in Moorea Island (<xref ref-type="bibr" rid="B11">Riaux-Gobin 2015</xref>) and coast of Turkey (<xref ref-type="bibr" rid="B5">Kaleli 2022</xref>).</p></tp:treatment-sec><ref-list><ref id="B11"><mixed-citation xmlns:xlink="http://www.w3.org/1999/xlink" xlink:type="simple"><person-group><name name-style="western"><surname>Riaux-Gobin</surname><given-names>C</given-names></name></person-group> (<year>2015</year>) <article-title>The elusive genus <italic><tp:taxon-name><tp:taxon-name-part taxon-name-part-type="genus">Olifantiella</tp:taxon-name-part></tp:taxon-name></italic> (<tp:taxon-name><tp:taxon-name-part taxon-name-part-type="phylum">Bacillariophyta</tp:taxon-name-part></tp:taxon-name>): South Pacific assemblage and Indo-Pacific biogeography.</article-title><source>Botanica Marina</source><volume>58</volume>(<issue>4</issue>): <fpage>251</fpage>–<lpage>266</lpage>. <ext-link xlink:href="10.1515/bot-2014-0045" ext-link-type="doi" xlink:type="simple">https://doi.org/10.1515/bot-2014-0045</ext-link></mixed-citation></ref><ref id="B5"><mixed-citation xmlns:xlink="http://www.w3.org/1999/xlink" xlink:type="simple"><person-group><name name-style="western"><surname>Kaleli</surname><given-names>A</given-names></name></person-group> (<year>2022</year>) <article-title>Contributions to the diatom flora of the Aegean Sea and the Mediterranean Sea from the Turkish coasts with remarks on rare taxa.</article-title><source>Mediterranean Marine Science</source><volume>23</volume>(<issue>4</issue>): <fpage>952</fpage>–<lpage>967</lpage>. <ext-link xlink:href="10.12681/mms.28075" ext-link-type="doi" xlink:type="simple">https://doi.org/10.12681/mms.28075</ext-link></mixed-citation></ref></ref-list></tp:taxon-treatment>
