# Supplementary material for: ﻿Distribution and morphology of the diatom genus Olifantiella Riaux-Gobin & Compère in Indonesian and Australian waters, including the description of O.gondwanensis sp. nov
Source: PhytoKeys. 2023 Dec 21;236:197–213. doi: 10.3897/phytokeys.236.111109 (PMC10756210; doi:10.3897/phytokeys.236.111109)
Supplement: XML Treatment for Olifantiella paucistriata [file phytokeys.236.111109-treatment4.xml]

<!DOCTYPE tp:taxon-treatment
  PUBLIC "-//TaxonX//DTD Taxonomic Treatment Publishing DTD v0 20100105//EN" "tax-treatment-NSO.dtd">
<tp:taxon-treatment xmlns:tp="http://www.plazi.org/taxpub"><tp:treatment-meta><kwd-group><label>Taxon classification</label><kwd>
                <named-content content-type="kingdom">Plantae</named-content>
              </kwd><kwd>
                <named-content content-type="order">Naviculales</named-content>
              </kwd><kwd>
                <named-content content-type="family">Neidiineae</named-content>
              </kwd></kwd-group><mixed-citation publication-type="journal"><person-group><name><surname>Rybak</surname><given-names>Mateusz</given-names></name><name><surname>Arsad</surname><given-names>Sulastri</given-names></name><name><surname>Riaux-Gobin</surname><given-names>Catherine</given-names></name><name><surname>Luthfi</surname><given-names>Oktiyas Muzaky</given-names></name><name><surname>Hallegraeff</surname><given-names>Gustaaf</given-names></name><name><surname>Ciaś</surname><given-names>Renata</given-names></name><name><surname>Kierzek</surname><given-names>Agnieszka</given-names></name><name><surname>Witkowski</surname><given-names>Andrzej</given-names></name></person-group><article-title>﻿Distribution and morphology of the diatom genus <italic><tp:taxon-name><tp:taxon-name-part taxon-name-part-type="genus" reg="Olifantiella">Olifantiella</tp:taxon-name-part></tp:taxon-name></italic> Riaux-Gobin &amp; Compère in Indonesian and Australian waters, including the description of <italic><tp:taxon-name><tp:taxon-name-part taxon-name-part-type="genus" reg="Olifantiella">O.</tp:taxon-name-part><tp:taxon-name-part taxon-name-part-type="species" reg="gondwanensis">gondwanensis</tp:taxon-name-part></tp:taxon-name></italic> sp. nov.</article-title><source>PhytoKeys</source><day>21</day><month>12</month><year>2023</year><volume>236</volume><fpage>197</fpage><lpage>213</lpage><pub-id pub-id-type="doi">10.3897/phytokeys.236.111109</pub-id></mixed-citation></tp:treatment-meta><tp:nomenclature><label>﻿</label><tp:taxon-name>
              <object-id xmlns:xlink="http://www.w3.org/1999/xlink" content-type="arpha" xlink:type="simple">5D78AAA1-FC82-5008-B6AA-AAEA79CDD151</object-id>
              <tp:taxon-name-part taxon-name-part-type="genus" reg="Olifantiella">Olifantiella</tp:taxon-name-part>
              <tp:taxon-name-part taxon-name-part-type="species" reg="paucistriata">paucistriata</tp:taxon-name-part>
            </tp:taxon-name><tp:taxon-authority>C.Riaux-Gobin</tp:taxon-authority><xref ref-type="fig" rid="F5">Fig. 5A</xref></tp:nomenclature><tp:treatment-sec sec-type="description" id="SECID0EBYAE"><title>Description.</title><p>Valves small, elliptic with rounded apices, 6.1 μm in length, 2.7 μm in width and 31 striae in 10 μm. Striae composed of macroareolae, equidistant, with finely perforated hymen. External buciniportula opening sunken in the valve face connected with central raphe endings by small grooves. On the buciniportula-bearing side, 1–2 shortened striae are present. External proximal raphe endings straight with small grooves, terminal raphe endings strongly hooked towards buciniportula side.</p><fig id="F5" position="float" orientation="portrait"><object-id xmlns:xlink="http://www.w3.org/1999/xlink" content-type="doi" xlink:type="simple">10.3897/phytokeys.236.111109.figure5</object-id><object-id xmlns:xlink="http://www.w3.org/1999/xlink" content-type="arpha" xlink:type="simple">B0F68E6D-3F1D-5A2A-8661-D4A6A97ECF3B</object-id><label>Figure 5.</label><caption><p><abbrev xmlns:xlink="http://www.w3.org/1999/xlink" xlink:title="scanning electron microscope" id="ABBRID0EOYAE" xlink:type="simple">SEM</abbrev> documentation of <italic><tp:taxon-name><tp:taxon-name-part taxon-name-part-type="genus" reg="Olifantiella">Olifantiella</tp:taxon-name-part><tp:taxon-name-part taxon-name-part-type="species" reg="paucistriata">paucistriata</tp:taxon-name-part></tp:taxon-name></italic> (<bold>A</bold>) and <italic><tp:taxon-name><tp:taxon-name-part taxon-name-part-type="genus" reg="Olifantiella">Olifantiella</tp:taxon-name-part><tp:taxon-name-part taxon-name-part-type="species" reg="pilosella">pilosella</tp:taxon-name-part></tp:taxon-name></italic> (<bold>B–F</bold>) from from Sulawesi Island coast (sample SZCZ 28814). Scale bars: 3 µm (<bold>A–D</bold>); 2 µm (<bold>E</bold>); 1 µm (<bold>F</bold>).</p></caption><graphic xmlns:xlink="http://www.w3.org/1999/xlink" xlink:href="phytokeys-236-197_article-111109__-g005.jpg" position="float" orientation="portrait" xlink:type="simple" id="oo_956252.jpg"><uri content-type="original_file" xlink:type="simple">https://binary.pensoft.net/fig/956252</uri></graphic></fig></tp:treatment-sec><tp:treatment-sec sec-type="distribution" id="SECID0EXZAE"><title>Distribution.</title><p>Newly observed from coastal waters of Sulawesi Island (sample SZCZ 28814). Originally reported from Rodrigues Island (<xref ref-type="bibr" rid="B12">Riaux-Gobin and Al-Handal 2012</xref>).</p></tp:treatment-sec><ref-list><ref id="B12"><mixed-citation xmlns:xlink="http://www.w3.org/1999/xlink" xlink:type="simple"><person-group><name name-style="western"><surname>Riaux-Gobin</surname><given-names>C</given-names></name><name name-style="western"><surname>Al-Handal</surname><given-names>AY</given-names></name></person-group> (<year>2012</year>) <article-title>New species in the marine diatom genus <italic><tp:taxon-name><tp:taxon-name-part taxon-name-part-type="genus">Olifantiella</tp:taxon-name-part></tp:taxon-name></italic> (<tp:taxon-name><tp:taxon-name-part taxon-name-part-type="phylum">Bacillariophyta</tp:taxon-name-part></tp:taxon-name>, <tp:taxon-name><tp:taxon-name-part taxon-name-part-type="suborder">Biraphidineae</tp:taxon-name-part></tp:taxon-name>) from Rodrigues Island (Western Indian Ocean).</article-title><source>Fottea</source><volume>12</volume>(<issue>2</issue>): <fpage>199</fpage>–<lpage>217</lpage>. <ext-link xlink:href="10.5507/fot.2012.015" ext-link-type="doi" xlink:type="simple">https://doi.org/10.5507/fot.2012.015</ext-link></mixed-citation></ref></ref-list></tp:taxon-treatment>
