# Supplementary material for: ﻿Distribution and morphology of the diatom genus Olifantiella Riaux-Gobin & Compère in Indonesian and Australian waters, including the description of O.gondwanensis sp. nov
Source: PhytoKeys. 2023 Dec 21;236:197–213. doi: 10.3897/phytokeys.236.111109 (PMC10756210; doi:10.3897/phytokeys.236.111109)
Supplement: XML Treatment for Olifantiella pilosella [file phytokeys.236.111109-treatment5.xml]

<!DOCTYPE tp:taxon-treatment
  PUBLIC "-//TaxonX//DTD Taxonomic Treatment Publishing DTD v0 20100105//EN" "tax-treatment-NSO.dtd">
<tp:taxon-treatment xmlns:tp="http://www.plazi.org/taxpub"><tp:treatment-meta><kwd-group><label>Taxon classification</label><kwd>
                <named-content content-type="kingdom">Plantae</named-content>
              </kwd><kwd>
                <named-content content-type="order">Naviculales</named-content>
              </kwd><kwd>
                <named-content content-type="family">Neidiineae</named-content>
              </kwd></kwd-group><mixed-citation publication-type="journal"><person-group><name><surname>Rybak</surname><given-names>Mateusz</given-names></name><name><surname>Arsad</surname><given-names>Sulastri</given-names></name><name><surname>Riaux-Gobin</surname><given-names>Catherine</given-names></name><name><surname>Luthfi</surname><given-names>Oktiyas Muzaky</given-names></name><name><surname>Hallegraeff</surname><given-names>Gustaaf</given-names></name><name><surname>Ciaś</surname><given-names>Renata</given-names></name><name><surname>Kierzek</surname><given-names>Agnieszka</given-names></name><name><surname>Witkowski</surname><given-names>Andrzej</given-names></name></person-group><article-title>﻿Distribution and morphology of the diatom genus <italic><tp:taxon-name><tp:taxon-name-part taxon-name-part-type="genus" reg="Olifantiella">Olifantiella</tp:taxon-name-part></tp:taxon-name></italic> Riaux-Gobin &amp; Compère in Indonesian and Australian waters, including the description of <italic><tp:taxon-name><tp:taxon-name-part taxon-name-part-type="genus" reg="Olifantiella">O.</tp:taxon-name-part><tp:taxon-name-part taxon-name-part-type="species" reg="gondwanensis">gondwanensis</tp:taxon-name-part></tp:taxon-name></italic> sp. nov.</article-title><source>PhytoKeys</source><day>21</day><month>12</month><year>2023</year><volume>236</volume><fpage>197</fpage><lpage>213</lpage><pub-id pub-id-type="doi">10.3897/phytokeys.236.111109</pub-id></mixed-citation></tp:treatment-meta><tp:nomenclature><label>﻿</label><tp:taxon-name>
              <object-id xmlns:xlink="http://www.w3.org/1999/xlink" content-type="arpha" xlink:type="simple">D1144233-7C85-51AE-9343-B1973838F47E</object-id>
              <tp:taxon-name-part taxon-name-part-type="genus" reg="Olifantiella">Olifantiella</tp:taxon-name-part>
              <tp:taxon-name-part taxon-name-part-type="species" reg="pilosella">pilosella</tp:taxon-name-part>
            </tp:taxon-name><tp:taxon-authority>C.Riaux-Gobin</tp:taxon-authority><xref ref-type="fig" rid="F5">Fig. 5B–F</xref></tp:nomenclature><tp:treatment-sec sec-type="description" id="SECID0EK2AE"><title>Description.</title><p>Valves elliptic to linear-elliptic with rounded apices, 5.4–8.2 μm in length, 2.3–2.8 μm in width and with 38–43 striae in 10 μm. Macroareolae, both on valve face and valve mantle bordered by thin siliceous spines (pili) and small siliceous plates (flabella). Between buciniportula opening and valve margin, one shortened stria is present. Apical slits small, without silica projections. Buciniportula complex, internally with two short raised tubular processes. Externally, both proximal and distal raphe endings are tear-drop-shaped and slightly bent opposite to the buciniportula opening with elongate grooves on buciniportula site. Internally raphe endings are straight and simple, forming small helictoglossae at distal endings. Girdle bands numerous with barely visible perforations. Internally, small silica warts between proximal raphe endings are present. Broad longitudinal channels visible internally along the valve margin.</p></tp:treatment-sec><tp:treatment-sec sec-type="distribution" id="SECID0EP2AE"><title>Distribution.</title><p>Newly observed from coastal waters of Sulawesi Island (sample SZCZ 28814). Originally described from Rodrigues Island and afterwards observed in Moorea Island (<xref ref-type="bibr" rid="B12">Riaux-Gobin and Al-Handal 2012</xref>; <xref ref-type="bibr" rid="B11">Riaux-Gobin 2015</xref>). Additionally observed in Mariana Islands, Guam (<xref ref-type="bibr" rid="B8">Lobban et al. 2012</xref>).</p></tp:treatment-sec><tp:treatment-sec><!--Section generated to contain objects referenced in tp:taxon-treatment.--><fig id="F5" position="float" orientation="portrait"><object-id xmlns:xlink="http://www.w3.org/1999/xlink" content-type="doi" xlink:type="simple">10.3897/phytokeys.236.111109.figure5</object-id><object-id xmlns:xlink="http://www.w3.org/1999/xlink" content-type="arpha" xlink:type="simple">B0F68E6D-3F1D-5A2A-8661-D4A6A97ECF3B</object-id><label>Figure 5.</label><caption><p><abbrev xmlns:xlink="http://www.w3.org/1999/xlink" xlink:title="scanning electron microscope" id="ABBRID0EOYAE" xlink:type="simple">SEM</abbrev> documentation of <italic><tp:taxon-name><tp:taxon-name-part taxon-name-part-type="genus" reg="Olifantiella">Olifantiella</tp:taxon-name-part><tp:taxon-name-part taxon-name-part-type="species" reg="paucistriata">paucistriata</tp:taxon-name-part></tp:taxon-name></italic> (<bold>A</bold>) and <italic><tp:taxon-name><tp:taxon-name-part taxon-name-part-type="genus" reg="Olifantiella">Olifantiella</tp:taxon-name-part><tp:taxon-name-part taxon-name-part-type="species" reg="pilosella">pilosella</tp:taxon-name-part></tp:taxon-name></italic> (<bold>B–F</bold>) from from Sulawesi Island coast (sample SZCZ 28814). Scale bars: 3 µm (<bold>A–D</bold>); 2 µm (<bold>E</bold>); 1 µm (<bold>F</bold>).</p></caption><graphic xmlns:xlink="http://www.w3.org/1999/xlink" xlink:href="phytokeys-236-197_article-111109__-g005.jpg" position="float" orientation="portrait" xlink:type="simple" id="oo_956252.jpg"><uri content-type="original_file" xlink:type="simple">https://binary.pensoft.net/fig/956252</uri></graphic></fig></tp:treatment-sec><ref-list><ref id="B12"><mixed-citation xmlns:xlink="http://www.w3.org/1999/xlink" xlink:type="simple"><person-group><name name-style="western"><surname>Riaux-Gobin</surname><given-names>C</given-names></name><name name-style="western"><surname>Al-Handal</surname><given-names>AY</given-names></name></person-group> (<year>2012</year>) <article-title>New species in the marine diatom genus <italic><tp:taxon-name><tp:taxon-name-part taxon-name-part-type="genus">Olifantiella</tp:taxon-name-part></tp:taxon-name></italic> (<tp:taxon-name><tp:taxon-name-part taxon-name-part-type="phylum">Bacillariophyta</tp:taxon-name-part></tp:taxon-name>, <tp:taxon-name><tp:taxon-name-part taxon-name-part-type="suborder">Biraphidineae</tp:taxon-name-part></tp:taxon-name>) from Rodrigues Island (Western Indian Ocean).</article-title><source>Fottea</source><volume>12</volume>(<issue>2</issue>): <fpage>199</fpage>–<lpage>217</lpage>. <ext-link xlink:href="10.5507/fot.2012.015" ext-link-type="doi" xlink:type="simple">https://doi.org/10.5507/fot.2012.015</ext-link></mixed-citation></ref><ref id="B11"><mixed-citation xmlns:xlink="http://www.w3.org/1999/xlink" xlink:type="simple"><person-group><name name-style="western"><surname>Riaux-Gobin</surname><given-names>C</given-names></name></person-group> (<year>2015</year>) <article-title>The elusive genus <italic><tp:taxon-name><tp:taxon-name-part taxon-name-part-type="genus">Olifantiella</tp:taxon-name-part></tp:taxon-name></italic> (<tp:taxon-name><tp:taxon-name-part taxon-name-part-type="phylum">Bacillariophyta</tp:taxon-name-part></tp:taxon-name>): South Pacific assemblage and Indo-Pacific biogeography.</article-title><source>Botanica Marina</source><volume>58</volume>(<issue>4</issue>): <fpage>251</fpage>–<lpage>266</lpage>. <ext-link xlink:href="10.1515/bot-2014-0045" ext-link-type="doi" xlink:type="simple">https://doi.org/10.1515/bot-2014-0045</ext-link></mixed-citation></ref><ref id="B8"><mixed-citation xmlns:xlink="http://www.w3.org/1999/xlink" xlink:type="simple"><person-group><name name-style="western"><surname>Lobban</surname><given-names>CS</given-names></name><name name-style="western"><surname>Schefter</surname><given-names>M</given-names></name><name name-style="western"><surname>Jordan</surname><given-names>RW</given-names></name><name name-style="western"><surname>Arai</surname><given-names>Y</given-names></name><name name-style="western"><surname>Sasaki</surname><given-names>A</given-names></name><name name-style="western"><surname>Theriot</surname><given-names>EC</given-names></name><name name-style="western"><surname>Ashworth</surname><given-names>M</given-names></name><name name-style="western"><surname>Ruck</surname><given-names>EC</given-names></name><name name-style="western"><surname>Pennesi</surname><given-names>C</given-names></name></person-group> (<year>2012</year>) <article-title>Coral-reef diatoms (<tp:taxon-name><tp:taxon-name-part taxon-name-part-type="phylum">Bacillariophyta</tp:taxon-name-part></tp:taxon-name>) from Guam: New records and preliminary checklist, with emphasis on epiphytic species from farmer-fish territories.</article-title><source>Micronesica</source><volume>43</volume>: <fpage>237</fpage>–<lpage>479</lpage>.</mixed-citation></ref></ref-list></tp:taxon-treatment>
