# Supplementary material for: ﻿Distribution and morphology of the diatom genus Olifantiella Riaux-Gobin & Compère in Indonesian and Australian waters, including the description of O.gondwanensis sp. nov
Source: PhytoKeys. 2023 Dec 21;236:197–213. doi: 10.3897/phytokeys.236.111109 (PMC10756210; doi:10.3897/phytokeys.236.111109)
Supplement: XML Treatment for Olifantiella rodriguensis [file phytokeys.236.111109-treatment6.xml]

<!DOCTYPE tp:taxon-treatment
  PUBLIC "-//TaxonX//DTD Taxonomic Treatment Publishing DTD v0 20100105//EN" "tax-treatment-NSO.dtd">
<tp:taxon-treatment xmlns:tp="http://www.plazi.org/taxpub"><tp:treatment-meta><kwd-group><label>Taxon classification</label><kwd>
                <named-content content-type="kingdom">Plantae</named-content>
              </kwd><kwd>
                <named-content content-type="order">Naviculales</named-content>
              </kwd><kwd>
                <named-content content-type="family">Neidiineae</named-content>
              </kwd></kwd-group><mixed-citation publication-type="journal"><person-group><name><surname>Rybak</surname><given-names>Mateusz</given-names></name><name><surname>Arsad</surname><given-names>Sulastri</given-names></name><name><surname>Riaux-Gobin</surname><given-names>Catherine</given-names></name><name><surname>Luthfi</surname><given-names>Oktiyas Muzaky</given-names></name><name><surname>Hallegraeff</surname><given-names>Gustaaf</given-names></name><name><surname>Ciaś</surname><given-names>Renata</given-names></name><name><surname>Kierzek</surname><given-names>Agnieszka</given-names></name><name><surname>Witkowski</surname><given-names>Andrzej</given-names></name></person-group><article-title>﻿Distribution and morphology of the diatom genus <italic><tp:taxon-name><tp:taxon-name-part taxon-name-part-type="genus" reg="Olifantiella">Olifantiella</tp:taxon-name-part></tp:taxon-name></italic> Riaux-Gobin &amp; Compère in Indonesian and Australian waters, including the description of <italic><tp:taxon-name><tp:taxon-name-part taxon-name-part-type="genus" reg="Olifantiella">O.</tp:taxon-name-part><tp:taxon-name-part taxon-name-part-type="species" reg="gondwanensis">gondwanensis</tp:taxon-name-part></tp:taxon-name></italic> sp. nov.</article-title><source>PhytoKeys</source><day>21</day><month>12</month><year>2023</year><volume>236</volume><fpage>197</fpage><lpage>213</lpage><pub-id pub-id-type="doi">10.3897/phytokeys.236.111109</pub-id></mixed-citation></tp:treatment-meta><tp:nomenclature><label>﻿</label><tp:taxon-name>
              <object-id xmlns:xlink="http://www.w3.org/1999/xlink" content-type="arpha" xlink:type="simple">4BF27E63-D307-5593-8947-E7B082DC3FB4</object-id>
              <tp:taxon-name-part taxon-name-part-type="genus" reg="Olifantiella">Olifantiella</tp:taxon-name-part>
              <tp:taxon-name-part taxon-name-part-type="species" reg="rodriguensis">rodriguensis</tp:taxon-name-part>
            </tp:taxon-name><tp:taxon-authority>C.Riaux-Gobin</tp:taxon-authority><xref ref-type="fig" rid="F4">Fig. 4A–F</xref></tp:nomenclature><tp:treatment-sec sec-type="description" id="SECID0EK4AE"><title>Description.</title><p>Valves linear with capitate apices, 9.0–12.8 μm in length, 2.0–2.3 μm in width and with 41–43 striae in 10 μm. Buciniportula complex, internally with two short raised tubular processes. Two shortened striae are present near the valve margin on the side of the buciniportula. Apical slits narrower than macroareola. Girdle bands with two rows of perforations (ca. 100 perforations in 10 μm). Externally proximal raphe endings straight and tear-drop-shaped, distal raphe endings slightly bent towards buciniportula location. Broad longitudinal channels visible internally along the valve margin.</p></tp:treatment-sec><tp:treatment-sec sec-type="distribution" id="SECID0EP4AE"><title>Distribution.</title><p>Newly observed from coastal waters of Sulawesi and Bangka Island (samples SZCZ 28814 and SZCZ 27565). Originally reported from Rodrigues Island and later observed from Galapagos Islands (<xref ref-type="bibr" rid="B12">Riaux-Gobin and Al-Handal 2012</xref>; <xref ref-type="bibr" rid="B11">Riaux-Gobin 2015</xref>; Witkowski et al. – unpublished data).</p></tp:treatment-sec><tp:treatment-sec><!--Section generated to contain objects referenced in tp:taxon-treatment.--><fig id="F4" position="float" orientation="portrait"><object-id xmlns:xlink="http://www.w3.org/1999/xlink" content-type="doi" xlink:type="simple">10.3897/phytokeys.236.111109.figure4</object-id><object-id xmlns:xlink="http://www.w3.org/1999/xlink" content-type="arpha" xlink:type="simple">D0976B30-D958-51E1-B38E-103AF1E11968</object-id><label>Figure 4.</label><caption><p><abbrev xmlns:xlink="http://www.w3.org/1999/xlink" xlink:title="scanning electron microscope" id="ABBRID0E4UAE" xlink:type="simple">SEM</abbrev> documentation of <italic><tp:taxon-name><tp:taxon-name-part taxon-name-part-type="genus" reg="Olifantiella">Olifantiella</tp:taxon-name-part><tp:taxon-name-part taxon-name-part-type="species" reg="rodriguensis">rodriguensis</tp:taxon-name-part></tp:taxon-name></italic> (<bold>A–F</bold>) and <italic><tp:taxon-name><tp:taxon-name-part taxon-name-part-type="genus" reg="Olifantiella">Olifantiella</tp:taxon-name-part><tp:taxon-name-part taxon-name-part-type="species" reg="mascarenica">mascarenica</tp:taxon-name-part></tp:taxon-name></italic> (<bold>G–J</bold>) <bold>B–J</bold> population from Sulawesi Island coast (sample SZCZ 28814) <bold>A</bold> specimen from Bangka Island (sample SZCZ 27565). Scale bars: 3 µm (<bold>E</bold>); 2 µm (<bold>A–D, H</bold>); 1 µm (<bold>E, F, I, J</bold>).</p></caption><graphic xmlns:xlink="http://www.w3.org/1999/xlink" xlink:href="phytokeys-236-197_article-111109__-g004.jpg" position="float" orientation="portrait" xlink:type="simple" id="oo_956251.jpg"><uri content-type="original_file" xlink:type="simple">https://binary.pensoft.net/fig/956251</uri></graphic></fig></tp:treatment-sec><ref-list><ref id="B12"><mixed-citation xmlns:xlink="http://www.w3.org/1999/xlink" xlink:type="simple"><person-group><name name-style="western"><surname>Riaux-Gobin</surname><given-names>C</given-names></name><name name-style="western"><surname>Al-Handal</surname><given-names>AY</given-names></name></person-group> (<year>2012</year>) <article-title>New species in the marine diatom genus <italic><tp:taxon-name><tp:taxon-name-part taxon-name-part-type="genus">Olifantiella</tp:taxon-name-part></tp:taxon-name></italic> (<tp:taxon-name><tp:taxon-name-part taxon-name-part-type="phylum">Bacillariophyta</tp:taxon-name-part></tp:taxon-name>, <tp:taxon-name><tp:taxon-name-part taxon-name-part-type="suborder">Biraphidineae</tp:taxon-name-part></tp:taxon-name>) from Rodrigues Island (Western Indian Ocean).</article-title><source>Fottea</source><volume>12</volume>(<issue>2</issue>): <fpage>199</fpage>–<lpage>217</lpage>. <ext-link xlink:href="10.5507/fot.2012.015" ext-link-type="doi" xlink:type="simple">https://doi.org/10.5507/fot.2012.015</ext-link></mixed-citation></ref><ref id="B11"><mixed-citation xmlns:xlink="http://www.w3.org/1999/xlink" xlink:type="simple"><person-group><name name-style="western"><surname>Riaux-Gobin</surname><given-names>C</given-names></name></person-group> (<year>2015</year>) <article-title>The elusive genus <italic><tp:taxon-name><tp:taxon-name-part taxon-name-part-type="genus">Olifantiella</tp:taxon-name-part></tp:taxon-name></italic> (<tp:taxon-name><tp:taxon-name-part taxon-name-part-type="phylum">Bacillariophyta</tp:taxon-name-part></tp:taxon-name>): South Pacific assemblage and Indo-Pacific biogeography.</article-title><source>Botanica Marina</source><volume>58</volume>(<issue>4</issue>): <fpage>251</fpage>–<lpage>266</lpage>. <ext-link xlink:href="10.1515/bot-2014-0045" ext-link-type="doi" xlink:type="simple">https://doi.org/10.1515/bot-2014-0045</ext-link></mixed-citation></ref></ref-list></tp:taxon-treatment>
