# Supplementary material for: ﻿Distribution and morphology of the diatom genus Olifantiella Riaux-Gobin & Compère in Indonesian and Australian waters, including the description of O.gondwanensis sp. nov
Source: PhytoKeys. 2023 Dec 21;236:197–213. doi: 10.3897/phytokeys.236.111109 (PMC10756210; doi:10.3897/phytokeys.236.111109)
Supplement: XML Treatment for Olifantiella societatis [file phytokeys.236.111109-treatment7.xml]

<!DOCTYPE tp:taxon-treatment
  PUBLIC "-//TaxonX//DTD Taxonomic Treatment Publishing DTD v0 20100105//EN" "tax-treatment-NSO.dtd">
<tp:taxon-treatment xmlns:tp="http://www.plazi.org/taxpub"><tp:treatment-meta><kwd-group><label>Taxon classification</label><kwd>
                <named-content content-type="kingdom">Plantae</named-content>
              </kwd><kwd>
                <named-content content-type="order">Naviculales</named-content>
              </kwd><kwd>
                <named-content content-type="family">Neidiineae</named-content>
              </kwd></kwd-group><mixed-citation publication-type="journal"><person-group><name><surname>Rybak</surname><given-names>Mateusz</given-names></name><name><surname>Arsad</surname><given-names>Sulastri</given-names></name><name><surname>Riaux-Gobin</surname><given-names>Catherine</given-names></name><name><surname>Luthfi</surname><given-names>Oktiyas Muzaky</given-names></name><name><surname>Hallegraeff</surname><given-names>Gustaaf</given-names></name><name><surname>Ciaś</surname><given-names>Renata</given-names></name><name><surname>Kierzek</surname><given-names>Agnieszka</given-names></name><name><surname>Witkowski</surname><given-names>Andrzej</given-names></name></person-group><article-title>﻿Distribution and morphology of the diatom genus <italic><tp:taxon-name><tp:taxon-name-part taxon-name-part-type="genus" reg="Olifantiella">Olifantiella</tp:taxon-name-part></tp:taxon-name></italic> Riaux-Gobin &amp; Compère in Indonesian and Australian waters, including the description of <italic><tp:taxon-name><tp:taxon-name-part taxon-name-part-type="genus" reg="Olifantiella">O.</tp:taxon-name-part><tp:taxon-name-part taxon-name-part-type="species" reg="gondwanensis">gondwanensis</tp:taxon-name-part></tp:taxon-name></italic> sp. nov.</article-title><source>PhytoKeys</source><day>21</day><month>12</month><year>2023</year><volume>236</volume><fpage>197</fpage><lpage>213</lpage><pub-id pub-id-type="doi">10.3897/phytokeys.236.111109</pub-id></mixed-citation></tp:treatment-meta><tp:nomenclature><label>﻿</label><tp:taxon-name>
              <object-id xmlns:xlink="http://www.w3.org/1999/xlink" content-type="arpha" xlink:type="simple">323B5E74-93B8-5661-B01B-5A3B7E3D3D56</object-id>
              <tp:taxon-name-part taxon-name-part-type="genus" reg="Olifantiella">Olifantiella</tp:taxon-name-part>
              <tp:taxon-name-part taxon-name-part-type="species" reg="societatis">societatis</tp:taxon-name-part>
            </tp:taxon-name><tp:taxon-authority>C.Riaux-Gobin</tp:taxon-authority><xref ref-type="fig" rid="F6">Fig. 6A–F</xref></tp:nomenclature><tp:treatment-sec sec-type="description" id="SECID0EG6AE"><title>Description.</title><p>Valves elliptic to linear-elliptic with rounded apices, 3.9–10.3 μm in length, 2.2–2.8 μm in width and with 31–34 striae in 10 μm. Macroareolae are present at valve face and valve mantle. External buciniportula opening elongate, internally in form of singular tubular process, with a “<italic><tp:taxon-name><tp:taxon-name-part taxon-name-part-type="genus" reg="Nepenthes">Nepenthes</tp:taxon-name-part></tp:taxon-name></italic>-like” plug (Fig. <xref ref-type="fig" rid="F6">6F</xref>) as in <italic><tp:taxon-name><tp:taxon-name-part taxon-name-part-type="genus" reg="Olifantiella">O.</tp:taxon-name-part><tp:taxon-name-part taxon-name-part-type="species" reg="mascarenica">mascarenica</tp:taxon-name-part></tp:taxon-name></italic> (<xref ref-type="bibr" rid="B13">Riaux-Gobin and Compère 2009</xref>; <xref ref-type="bibr" rid="B12">Riaux-Gobin and Al-Handal 2012</xref>). A short macroareola (not observed in <italic><tp:taxon-name><tp:taxon-name-part taxon-name-part-type="genus" reg="Olifantiella">O.</tp:taxon-name-part><tp:taxon-name-part taxon-name-part-type="species" reg="societatis">societatis</tp:taxon-name-part></tp:taxon-name></italic> type) is present at the prolongation of the buciniportula aperture. At the junction of the valve face and the mantle, a ridge runs over the striae and opens to the exterior by round to oblong fenestrae. Externally, both proximal and distal raphe endings are straight and tear-drop-shaped. Internally raphe endings are straight and simple, forming small helictoglossae at distal endings. Small silica warts are present externally along raphe slits. Internally two broad longitudinal channels and small silica warts between proximal raphe endings are present.</p><fig id="F6" position="float" orientation="portrait"><object-id xmlns:xlink="http://www.w3.org/1999/xlink" content-type="doi" xlink:type="simple">10.3897/phytokeys.236.111109.figure6</object-id><object-id xmlns:xlink="http://www.w3.org/1999/xlink" content-type="arpha" xlink:type="simple">5E70D32E-1894-507C-B0DC-9C340E7259FB</object-id><label>Figure 6.</label><caption><p><abbrev xmlns:xlink="http://www.w3.org/1999/xlink" xlink:title="scanning electron microscope" id="ABBRID0E5AAG" xlink:type="simple">SEM</abbrev> documentation of <italic><tp:taxon-name><tp:taxon-name-part taxon-name-part-type="genus" reg="Olifantiella">Olifantiella</tp:taxon-name-part><tp:taxon-name-part taxon-name-part-type="species" reg="societatis">societatis</tp:taxon-name-part></tp:taxon-name></italic> from Sulawesi Island coast (sample SZCZ 28814). Scale bars: 5 µm (<bold>A</bold>); 4 µm (<bold>D</bold>); 3 µm (<bold>B, C, E</bold>); 1 µm (<bold>F</bold>).</p></caption><graphic xmlns:xlink="http://www.w3.org/1999/xlink" xlink:href="phytokeys-236-197_article-111109__-g006.jpg" position="float" orientation="portrait" xlink:type="simple" id="oo_956253.jpg"><uri content-type="original_file" xlink:type="simple">https://binary.pensoft.net/fig/956253</uri></graphic></fig></tp:treatment-sec><tp:treatment-sec sec-type="distribution" id="SECID0E1BAG"><title>Distribution.</title><p>Newly observed from the coast of Sulawesi Island (sample SZCZ 28814), Bangka Island (SZCZ 27565) and Bawean Island (SZCZ 27652). Originally reported from Moorea Island (<xref ref-type="bibr" rid="B11">Riaux-Gobin 2015</xref>).</p></tp:treatment-sec><ref-list><ref id="B13"><mixed-citation xmlns:xlink="http://www.w3.org/1999/xlink" xlink:type="simple"><person-group><name name-style="western"><surname>Riaux-Gobin</surname><given-names>C</given-names></name><name name-style="western"><surname>Compère</surname><given-names>P</given-names></name></person-group> (<year>2009</year>) <article-title><italic><tp:taxon-name><tp:taxon-name-part taxon-name-part-type="genus">Olifantiella</tp:taxon-name-part><tp:taxon-name-part taxon-name-part-type="species">mascarenica</tp:taxon-name-part></tp:taxon-name></italic> gen. and sp. nov., a new genus of pennate diatom from Réunion Island, exhibiting a remarkable internal process.</article-title><source>Phycological Research</source><volume>57</volume>(<issue>3</issue>): <fpage>178</fpage>–<lpage>185</lpage>. <ext-link xlink:href="10.1111/j.1440-1835.2009.00537.x" ext-link-type="doi" xlink:type="simple">https://doi.org/10.1111/j.1440-1835.2009.00537.x</ext-link></mixed-citation></ref><ref id="B12"><mixed-citation xmlns:xlink="http://www.w3.org/1999/xlink" xlink:type="simple"><person-group><name name-style="western"><surname>Riaux-Gobin</surname><given-names>C</given-names></name><name name-style="western"><surname>Al-Handal</surname><given-names>AY</given-names></name></person-group> (<year>2012</year>) <article-title>New species in the marine diatom genus <italic><tp:taxon-name><tp:taxon-name-part taxon-name-part-type="genus">Olifantiella</tp:taxon-name-part></tp:taxon-name></italic> (<tp:taxon-name><tp:taxon-name-part taxon-name-part-type="phylum">Bacillariophyta</tp:taxon-name-part></tp:taxon-name>, <tp:taxon-name><tp:taxon-name-part taxon-name-part-type="suborder">Biraphidineae</tp:taxon-name-part></tp:taxon-name>) from Rodrigues Island (Western Indian Ocean).</article-title><source>Fottea</source><volume>12</volume>(<issue>2</issue>): <fpage>199</fpage>–<lpage>217</lpage>. <ext-link xlink:href="10.5507/fot.2012.015" ext-link-type="doi" xlink:type="simple">https://doi.org/10.5507/fot.2012.015</ext-link></mixed-citation></ref><ref id="B11"><mixed-citation xmlns:xlink="http://www.w3.org/1999/xlink" xlink:type="simple"><person-group><name name-style="western"><surname>Riaux-Gobin</surname><given-names>C</given-names></name></person-group> (<year>2015</year>) <article-title>The elusive genus <italic><tp:taxon-name><tp:taxon-name-part taxon-name-part-type="genus">Olifantiella</tp:taxon-name-part></tp:taxon-name></italic> (<tp:taxon-name><tp:taxon-name-part taxon-name-part-type="phylum">Bacillariophyta</tp:taxon-name-part></tp:taxon-name>): South Pacific assemblage and Indo-Pacific biogeography.</article-title><source>Botanica Marina</source><volume>58</volume>(<issue>4</issue>): <fpage>251</fpage>–<lpage>266</lpage>. <ext-link xlink:href="10.1515/bot-2014-0045" ext-link-type="doi" xlink:type="simple">https://doi.org/10.1515/bot-2014-0045</ext-link></mixed-citation></ref></ref-list></tp:taxon-treatment>
