# Supplementary material for: ﻿Distribution and morphology of the diatom genus Olifantiella Riaux-Gobin & Compère in Indonesian and Australian waters, including the description of O.gondwanensis sp. nov
Source: PhytoKeys. 2023 Dec 21;236:197–213. doi: 10.3897/phytokeys.236.111109 (PMC10756210; doi:10.3897/phytokeys.236.111109)
Supplement: XML Treatment for Olifantiella rhizophorae [file phytokeys.236.111109-treatment8.xml]

<!DOCTYPE tp:taxon-treatment
  PUBLIC "-//TaxonX//DTD Taxonomic Treatment Publishing DTD v0 20100105//EN" "tax-treatment-NSO.dtd">
<tp:taxon-treatment xmlns:tp="http://www.plazi.org/taxpub"><tp:treatment-meta><kwd-group><label>Taxon classification</label><kwd>
                <named-content content-type="kingdom">Plantae</named-content>
              </kwd><kwd>
                <named-content content-type="order">Naviculales</named-content>
              </kwd><kwd>
                <named-content content-type="family">Neidiineae</named-content>
              </kwd></kwd-group><mixed-citation publication-type="journal"><person-group><name><surname>Rybak</surname><given-names>Mateusz</given-names></name><name><surname>Arsad</surname><given-names>Sulastri</given-names></name><name><surname>Riaux-Gobin</surname><given-names>Catherine</given-names></name><name><surname>Luthfi</surname><given-names>Oktiyas Muzaky</given-names></name><name><surname>Hallegraeff</surname><given-names>Gustaaf</given-names></name><name><surname>Ciaś</surname><given-names>Renata</given-names></name><name><surname>Kierzek</surname><given-names>Agnieszka</given-names></name><name><surname>Witkowski</surname><given-names>Andrzej</given-names></name></person-group><article-title>﻿Distribution and morphology of the diatom genus <italic><tp:taxon-name><tp:taxon-name-part taxon-name-part-type="genus" reg="Olifantiella">Olifantiella</tp:taxon-name-part></tp:taxon-name></italic> Riaux-Gobin &amp; Compère in Indonesian and Australian waters, including the description of <italic><tp:taxon-name><tp:taxon-name-part taxon-name-part-type="genus" reg="Olifantiella">O.</tp:taxon-name-part><tp:taxon-name-part taxon-name-part-type="species" reg="gondwanensis">gondwanensis</tp:taxon-name-part></tp:taxon-name></italic> sp. nov.</article-title><source>PhytoKeys</source><day>21</day><month>12</month><year>2023</year><volume>236</volume><fpage>197</fpage><lpage>213</lpage><pub-id pub-id-type="doi">10.3897/phytokeys.236.111109</pub-id></mixed-citation></tp:treatment-meta><tp:nomenclature><label>﻿</label><tp:taxon-name>
              <object-id xmlns:xlink="http://www.w3.org/1999/xlink" content-type="arpha" xlink:type="simple">D18DB672-5066-5EE8-907B-0CE5293D3910</object-id>
              <tp:taxon-name-part taxon-name-part-type="genus" reg="Olifantiella">Olifantiella</tp:taxon-name-part>
              <tp:taxon-name-part taxon-name-part-type="species" reg="rhizophorae">rhizophorae</tp:taxon-name-part>
            </tp:taxon-name><tp:taxon-authority>(C.Riaux-Gobin) M.Rybak, A.Witkowski &amp; C.Riaux-Gobin</tp:taxon-authority><tp:taxon-status xmlns:xlink="http://www.w3.org/1999/xlink" xlink:type="simple">stat. nov.</tp:taxon-status><tp:nomenclature-citation-list><tp:nomenclature-citation><tp:taxon-name>
                  <tp:taxon-name-part taxon-name-part-type="genus" reg="Olifantiella">Olifantiella</tp:taxon-name-part>
                  <tp:taxon-name-part taxon-name-part-type="species" reg="pilosella">pilosella</tp:taxon-name-part>
                  <tp:taxon-name-part taxon-name-part-type="infraspecific-rank">var.</tp:taxon-name-part>
                  <tp:taxon-name-part taxon-name-part-type="variety" reg="rhizophorae">rhizophorae</tp:taxon-name-part>
                </tp:taxon-name><comment>C.<xref ref-type="bibr" rid="B11">Riaux-Gobin 2015</xref>: Botanica Marina 58(4): 255–258, figs 9–16. Basionym.</comment></tp:nomenclature-citation></tp:nomenclature-citation-list></tp:nomenclature><ref-list><ref id="B11"><mixed-citation xmlns:xlink="http://www.w3.org/1999/xlink" xlink:type="simple"><person-group><name name-style="western"><surname>Riaux-Gobin</surname><given-names>C</given-names></name></person-group> (<year>2015</year>) <article-title>The elusive genus <italic><tp:taxon-name><tp:taxon-name-part taxon-name-part-type="genus">Olifantiella</tp:taxon-name-part></tp:taxon-name></italic> (<tp:taxon-name><tp:taxon-name-part taxon-name-part-type="phylum">Bacillariophyta</tp:taxon-name-part></tp:taxon-name>): South Pacific assemblage and Indo-Pacific biogeography.</article-title><source>Botanica Marina</source><volume>58</volume>(<issue>4</issue>): <fpage>251</fpage>–<lpage>266</lpage>. <ext-link xlink:href="10.1515/bot-2014-0045" ext-link-type="doi" xlink:type="simple">https://doi.org/10.1515/bot-2014-0045</ext-link></mixed-citation></ref></ref-list></tp:taxon-treatment>
